# Supplementary material for: The Isolation and In Vitro Differentiation of Primary Fetal Baboon Tracheal Epithelial Cells for the Study of SARS-CoV-2 Host-Virus Interactions
Source: Viruses. 2023 Mar 28;15(4):862. doi: 10.3390/v15040862 (PMC10146425; doi:10.3390/v15040862)
Supplement: Supplementary file 1 [file viruses-15-00862-s001.zip]

Archive with 1 entries (1 files):
- viruses-2065240-supplementary.pdf
